# Supplementary material for: Sex-dependent and muscle-specific progression of the MYBPC1 E248K Myotrem myopathy in response to aging
Source: JCI Insight. 2025 Jun 26;10(15):e182471. doi: 10.1172/jci.insight.182471 (PMC12341543; doi:10.1172/jci.insight.182471)
Supplement: Supporting data values [file jciinsight-10-182471-s033.xlsx]

## Sheet: 1A
Figure 1. Contractile function of 12-month-old male soleus.
Panel A. Soleus mass
Soleus mass (mg)
WT	KI
13.5
22.1	12.4
13.2	12.6
15.8	16.7
15.8	14.2

## Sheet: 1B
Figure 1. Contractile function of 12-month-old male soleus.
Panel B. Soleus PCSA
Genotype	Soleus mass (mg)	Soleus length (mm)	PCSA (mm2)
WT	13.5	13.16	1.38253
WT	22.1	13	2.29111
WT	13.2	10.2	1.74409
WT	15.8	13.2	1.61317
WT	15.8	12.51	1.70214
KI	12.4	12.91	1.29447
KI	12.6	13.16	1.29036
KI	16.7	12.53	1.79623
KI	14.2	12.53	1.52733

## Sheet: 1C
Figure 1. Contractile function of 12-month-old male soleus.
Panel C. Tetatnic force trace
Time (ms)	Force (mN)
	WT	KI
0.1	1.37316	1.33018
8.1	1.5825	1.41398
16.1	1.42447	1.25616
24.1	1.24758	1.41635
32.1	1.38776	1.40416
40.1	1.24404	1.26979
48.1	1.3804	1.36984
56.1	1.29555	1.35391
64.1	1.50534	1.36776
72.1	1.33747	1.35953
80.1	1.20813	1.33178
88.1	1.32626	1.47828
96.1	1.37125	1.36564
104.1	1.39202	1.32696
112.1	1.62042	1.29898
120.1	1.38431	1.47091
128.1	1.40726	1.19053
136.1	1.3007	1.34334
144.1	1.34174	1.3311
152.1	1.34194	1.24388
160.1	1.39237	1.41851
168.1	1.24796	1.32627
176.1	1.5691	1.24786
184.1	1.29331	1.30792
192.1	1.61921	1.46049
200.1	1.43986	1.47968
208.1	9.84639	4.95903
216.1	29.7991	15.1127
224.1	48.9125	25.4868
232.1	64.8468	35.392
240.1	77.9305	43.7289
248.1	88.7339	50.9945
256.1	97.9049	57.2055
264.1	105.677	62.304
272.1	112.34	66.491
280.1	118.353	69.922
288.1	123.722	72.6923
296.1	128.159	75.2647
304.1	132.45	77.326
312.1	136.188	79.1704
320.1	139.291	80.7576
328.1	142.416	81.9403
336.1	145.238	83.2465
344.1	147.719	84.2015
352.1	149.857	85.1896
360.1	152.131	85.964
368.1	154.037	86.6134
376.1	155.815	86.9969
384.1	157.603	87.629
392.1	159.113	88.1154
400.1	160.57	88.5486
408.1	161.812	88.636
416.1	163.194	88.9852
424.1	164.271	89.2409
432.1	165.306	89.4917
440.1	166.299	89.8507
448.1	167.377	89.9494
456.1	168.196	90.0537
464.1	169.013	90.5557
472.1	169.804	90.3121
480.1	170.556	90.326
488.1	171.203	90.4172
496.1	171.957	90.447
504.1	172.414	90.5684
512.1	172.973	90.5053
520.1	173.653	90.5714
528.1	174.231	90.3835
536.1	174.639	90.3421
544.1	175.121	90.1442
552.1	175.597	90.1896
560.1	176.119	89.996
568.1	176.285	89.9822
576.1	176.9	89.7992
584.1	177.127	89.5684
592.1	177.623	89.392
600.1	177.869	89.264
608.1	178.1	88.9542
616.1	178.379	88.7845
624.1	178.782	88.5364
632.1	179.064	88.2814
640.1	179.31	88.0765
648.1	179.431	87.8936
656.1	179.725	87.6555
664.1	180.224	87.5066
672.1	180.238	87.3708
680.1	180.45	86.9752
688.1	180.535	86.7555
696.1	180.794	86.5785
704.1	181.012	86.1177
712.1	180.642	84.5119
720.1	178.872	79.9365
728.1	176.432	71.8229
736.1	172.613	61.2044
744.1	166.542	49.4457
752.1	155.377	39.2366
760.1	136.794	31.1875
768.1	114.348	24.7959
776.1	96.1375	19.7734
784.1	82.1452	16.0175
792.1	71.3451	12.7862
800.1	62.5535	10.5969
808.1	55.9363	8.82214
816.1	50.3809	7.41737
824.1	45.8315	6.25483
832.1	41.7835	5.40882
840.1	38.6558	4.44088
848.1	35.4945	3.89166
856.1	32.9167	3.22806
864.1	30.6269	2.56984
872.1	28.6214	2.16677
880.1	26.8005	1.79651
888.1	25.0827	1.61321
896.1	23.5114	1.11125
904.1	21.7315	1.02493
912.1	20.4051	0.840874
920.1	18.9832	0.680339
928.1	17.5025	0.399673
936.1	16.1407	0.495546
944.1	15.0361	0.506018
952.1	13.9737	0.407816
960.1	12.887	0.188899
968.1	11.7803	0.326791
976.1	11.0086	0.182011
984.1	10.2436	0.255379
992.1	9.32728	0.174498
1000.1	8.68054	0.248329
1008.1	7.81029	0.163163
1016.1	7.09484	0.223375
1024.1	6.54026	0.130862
1032.1	5.91961	0.29089
1040.1	5.45585	0.263892
1048.1	4.7211	0.128641
1056.1	4.41226	0.060145
1064.1	3.80807	0.240925
1072.1	3.43138	0.043844
1080.1	3.06309	0.259636
1088.1	2.5859	0.31222
1096.1	2.22396	0.255984
1104.1	1.99408	0.089897
1112.1	1.66492	0.216239
1120.1	1.62454	0.287969
1128.1	1.49307	0.376642
1136.1	1.12915	0.202046
1144.1	1.06374	0.18786
1152.1	1.0255	0.286805
1160.1	0.701679	0.184941
1168.1	0.609868	0.217315
1176.1	0.692303	0.323592
1184.1	0.67492	0.324797
1192.1	0.42442	0.285852
1200.1	0.565499	0.282551
1208.1	0.37469	0.322982
1216.1	0.297492	0.178431
1224.1	0.48113	0.20991
1232.1	0.429948	0.224924
1240.1	0.323106	0.257024
1248.1	0.180668	0.304605
1256.1	0.411683	0.211752
1264.1	0.068391	0.350181
1272.1	0.172528	0.317013
1280.1	0.263143	0.443411
1288.1	0.187299	0.204649
1296.1	0.227283	0.301447
1304.1	0.30567	0.200167
1312.1	0.31917	0.301835
1320.1	0.405787	0.398444
1328.1	0.360514	0.196007
1336.1	0.282112	0.34205
1344.1	0.334772	0.219078
1352.1	0.303825	0.130055
1360.1	0.180909	0.367463
1368.1	0.328517	0.401502
1376.1	0.333334	0.30869
1384.1	0.353888	0.310722
1392.1	0.301668	0.462535
1400.1	0.356177	0.374311
1408.1	0.363613	0.348832
1416.1	0.384596	0.316247
1424.1	0.393668	0.298676
1432.1	0.332558	0.255225
1440.1	0.262236	0.325533
1448.1	0.276473	0.319125
1456.1	0.400334	0.278393
1464.1	0.365942	0.266972
1472.1	0.399928	0.325298
1480.1	0.324954	0.297352
1488.1	0.43632	0.445555
1496.1	0.223084	0.25178

## Sheet: 1D
Figure 1. Contractile function of 12-month-old male soleus.
Panel D. Absolute force
Stimulation Frequency (Hz)	Absolute force (mN)
	WT					KI
1	14.6304	22.6322	17.0749	14.1387	18.2848	6.85893	9.11843	15.5459	14.8906
5	14.5543	22.9609	16.9147	14.3836	17.676	6.51694	8.6816	15.6987	14.451
10	13.7834	22.7802	16.4735	14.2061	16.7577	6.23107	8.31435	14.9899	13.9014
20	18.1079	29.0206	26.766	21.3621	25.5742	5.90942	7.99271	15.6455	13.5228
40	79.8559	119.514	93.0781	73.8481	91.9094	14.8975	20.948	46.99	37.6468
60	130.98	192.202	139.863	117.879	144.466	37.6747	46.623	87.3004	70.5027
80	153.368	230.202	158.285	140.585	163.662	58.7334	68.4671	114.975	91.6524
100	163.939	246.112	166.149	152.72	174.59	73.1094	82.4339	129.6	104.753
150	170.05	262	171.295	160.537	181.876	88.5323	93.6092	118.827	119.352
200	171.621	260.72	165.732	158.423	179.557	85.885	89.1824	128.583	119.491

## Sheet: 1E
Figure 1. Contractile function of 12-month-old male soleus.
Panel E. Force/PCSA
Stimulation Frequency (Hz)	Specific force (mN/mm2)
	WT					KI
1	10.5824	9.8783	9.79012	8.76457	10.7423	5.29865	7.06658	8.65474	9.74942
5	10.5273	10.0218	9.69827	8.91639	10.3846	5.03445	6.72805	8.73981	9.46161
10	9.96967	9.94291	9.4453	8.80636	9.84508	4.81361	6.44344	8.34519	9.10174
20	13.0977	12.6667	15.3466	13.2424	15.0247	4.56513	6.19417	8.71018	8.85386
40	57.7608	52.1643	53.3676	45.7783	53.9963	11.5086	16.2342	26.1604	24.6487
60	94.7395	83.8904	80.1922	73.0731	84.8732	29.1044	36.1317	48.602	46.1607
80	110.933	100.477	90.7548	87.1483	96.1507	45.3725	53.0605	64.0091	60.0082
100	118.579	107.421	95.2636	94.6706	102.571	56.4783	63.8844	72.1512	68.5856
150	122.999	114.356	98.2142	99.5165	106.851	68.3928	72.545	66.1535	78.1441
200	124.136	113.797	95.0244	98.2065	105.489	66.3477	69.1144	71.5852	78.2354

## Sheet: 1F
Figure 1. Contractile function of 12-month-old male soleus.
Panel F. Contraction rate
+dF/dt (N/s)
WT	KI
1.87096
2.58336	1.02075
2.70615	1.34998
1.98623	1.65114
2.5779	1.75155

## Sheet: 1G
Figure 1. Contractile function of 12-month-old male soleus.
Panel G. Relaxation rate
-dF/dt (N/s)
WT	KI
-2.18273
-3.61938	-1.54037
-2.8793	-1.46202
-1.40251	-2.39201
-2.84935	-1.85661

## Sheet: 2A
Figure 2. Contractile function of 12-month-old female soleus.
Panel A. Soleus mass
Soleus mass (mg)
WT	KI
8.4	8.2
9.2	7.1
10.3	9
9	6.9
12.6	11.3

## Sheet: 2B
Figure 2. Contractile function of 12-month-old female soleus.
Panel B. Soleus PCSA
Genotype	Soleus mass (mg)	Soleus length (mm)	PCSA (mm2)
WT	8.4	12.19	0.928692
WT	9.2	11.2	1.10705
WT	10.3	12.17	1.14062
WT	9	11.45	1.05933
WT	12.6	13.42	1.26536
KI	8.2	10.56	1.04652
KI	7.1	10.53	0.908712
KI	9	10.34	1.17305
KI	6.9	11.62	0.800275
KI	11.3	13.02	1.16967

## Sheet: 2C
Figure 2. Contractile function of 12-month-old female soleus.
Panel C. Tetatnic force trace
Time (ms)	Force (mN)
	WT	KI
0.1	1.17047	0.326297
8.1	1.25844	0.396541
16.1	1.17382	0.285064
24.1	1.42756	0.333217
32.1	1.12616	0.362612
40.1	1.12925	0.236854
48.1	1.21507	0.357027
56.1	1.39128	0.25735
64.1	1.27821	0.380194
72.1	1.27635	0.227522
80.1	1.23253	0.325092
88.1	1.17948	0.357309
96.1	1.18491	0.485382
104.1	1.24832	0.374245
112.1	1.25897	0.280602
120.1	1.31284	0.300717
128.1	1.11004	0.361023
136.1	1.24012	0.276858
144.1	1.3336	0.419771
152.1	1.37619	0.207828
160.1	1.28053	0.249539
168.1	1.33797	0.381939
176.1	1.24893	0.332742
184.1	1.2126	0.226746
192.1	1.25268	0.376931
200.1	1.31326	0.36411
208.1	2.82469	1.32724
216.1	10.9777	6.61911
224.1	20.6599	13.3678
232.1	29.7548	19.8405
240.1	38.3308	26.1975
248.1	46.1406	31.9797
256.1	53.2837	37.1245
264.1	59.8021	42.145
272.1	65.8156	46.4572
280.1	71.3183	50.4526
288.1	76.439	53.9665
296.1	81.083	57.2005
304.1	85.6192	60.1727
312.1	89.7058	63.0533
320.1	93.3874	65.4531
328.1	97.0319	67.8219
336.1	100.251	69.8673
344.1	103.435	71.927
352.1	106.153	73.6216
360.1	109.018	75.4942
368.1	111.646	76.7436
376.1	113.895	78.2628
384.1	116.115	79.6697
392.1	118.259	80.8068
400.1	120.262	82.0213
408.1	122.143	82.8626
416.1	123.93	83.9742
424.1	125.669	84.7258
432.1	127.241	85.6531
440.1	128.702	86.3874
448.1	130.302	87.2931
456.1	131.733	87.8596
464.1	132.834	88.6508
472.1	134.327	89.137
480.1	135.463	89.737
488.1	136.506	90.1189
496.1	137.551	90.6871
504.1	138.567	91.2207
512.1	139.271	91.7533
520.1	140.334	91.9405
528.1	140.951	92.3868
536.1	141.839	92.5946
544.1	142.798	93.0121
552.1	143.497	93.2938
560.1	144.31	93.7361
568.1	144.929	94.0424
576.1	145.529	94.2218
584.1	146.191	94.5285
592.1	146.874	94.8702
600.1	147.553	95.0236
608.1	148.156	95.1287
616.1	148.679	95.4861
624.1	149.177	95.4858
632.1	149.709	95.7099
640.1	150.138	95.8722
648.1	150.662	95.9189
656.1	151.244	96.202
664.1	151.54	96.3189
672.1	152.064	96.4174
680.1	152.172	96.6622
688.1	152.946	96.7601
696.1	153.2	96.9885
704.1	153.58	97.0982
712.1	153.495	96.487
720.1	153.069	94.2247
728.1	151.908	88.7791
736.1	149.868	80.8814
744.1	146.471	72.3817
752.1	140.249	64.0865
760.1	131.493	56.8549
768.1	121.746	50.4002
776.1	111.584	44.5844
784.1	99.7773	39.5905
792.1	87.5572	35.4734
800.1	76.1076	31.7592
808.1	66.4417	28.484
816.1	57.8134	25.6605
824.1	50.906	23.1808
832.1	44.5947	20.984
840.1	39.557	18.9525
848.1	35.3955	17.3553
856.1	31.6263	15.5755
864.1	28.4724	14.4312
872.1	25.8028	13.1276
880.1	23.2765	12.035
888.1	21.3575	10.7175
896.1	19.5917	9.96145
904.1	17.9588	9.14936
912.1	16.3118	8.11546
920.1	15.1842	7.46277
928.1	13.8987	6.94541
936.1	12.757	6.21189
944.1	11.8692	5.6647
952.1	10.6255	5.00992
960.1	9.93527	4.59913
968.1	8.88964	4.2761
976.1	8.15075	3.87379
984.1	7.32604	3.46115
992.1	6.59781	3.21043
1000.1	5.89086	2.95925
1008.1	5.31528	2.80457
1016.1	4.60754	2.5251
1024.1	4.20212	2.37704
1032.1	3.63386	2.15325
1040.1	3.27644	1.99472
1048.1	2.8878	1.92982
1056.1	2.67313	1.84886
1064.1	2.25572	1.72844
1072.1	2.13406	1.67514
1080.1	1.71505	1.43378
1088.1	1.58051	1.80245
1096.1	1.46032	1.54769
1104.1	1.21785	1.39202
1112.1	0.970875	1.62055
1120.1	0.842499	1.39258
1128.1	0.800361	1.32527
1136.1	0.697123	1.35407
1144.1	0.504827	1.18955
1152.1	0.566978	1.14525
1160.1	0.637076	1.14476
1168.1	0.423251	1.17234
1176.1	0.511087	1.07941
1184.1	0.462782	1.15629
1192.1	0.450771	1.19844
1200.1	0.247659	0.997238
1208.1	0.274899	0.986304
1216.1	0.404476	1.13585
1224.1	0.326275	1.0183
1232.1	0.255903	1.06742
1240.1	0.305086	1.08363
1248.1	0.371146	0.981486
1256.1	0.30427	0.897341
1264.1	0.306133	1.09854
1272.1	0.418545	1.03857
1280.1	0.289144	0.97044
1288.1	0.398679	0.894904
1296.1	0.275804	0.864338
1304.1	0.266758	0.973703
1312.1	0.089084	0.859558
1320.1	0.271845	0.921247
1328.1	0.12102	1.0143
1336.1	0.317571	0.913845
1344.1	0.322763	0.89186
1352.1	0.343799	0.827309
1360.1	0.198159	0.783404
1368.1	0.292292	0.90931
1376.1	0.213253	0.775889
1384.1	0.278394	0.862402
1392.1	0.249164	0.761324
1400.1	0.495343	0.704909
1408.1	0.400012	0.76118
1416.1	0.18643	0.739758
1424.1	0.270156	0.751356
1432.1	0.394634	0.752665
1440.1	0.251273	1.05077
1448.1	0.388974	0.658265
1456.1	0.327003	0.710553
1464.1	0.389398	0.799844
1472.1	0.285963	0.821116
1480.1	0.303067	0.735531
1488.1	0.314095	0.719417
1496.1	0.308691	0.820195

[truncated: 134 more sheets: 2D, 2E, 2F, 2G, 3A, 3B, 3C, 3D, 3E, 3F, 4A, 4B, 4C, 4D, 4E, 4F, 5A, 5B, 5C, 5D …]
